# Supplementary material for: Quantifying the hidden costs of imperfect detection for early detection surveillance
Source: Philos Trans R Soc Lond B Biol Sci. 2019 May 20;374(1776):20180261. doi: 10.1098/rstb.2018.0261 (PMC6558562; doi:10.1098/rstb.2018.0261)
Supplement: Validation model [file rstb20180261supp6.R]

# R code for estimating the prevalence ratio for a fixed cost
# Author: Alexander Mastin (a.mastin@salford.ac.uk)
# Originally created in R version 3.4.2

rm(list=ls()) # Clear environment


# Define output directory
setwd("") # change to desired output directory

# Overall parameters
r <- 0.0033 #growth rate (new infections per day)
totCost <- seq(10,1000,10) # vector of total sampling costs to be evaluated
delta <- 28 # interval between sampling points

lambda1 <- 3 #first detection time for LFDs (days)
se1 <- 0.5342466 # sensitivity of LFD
lambda2 <-14 #first detection time for inspectors (days) - worst case scenario
se2 <- 0.6533333 # sensitivity of inspectors

visCost <- 10 #cost of visiting site
testCost <- 6.00 #cost of Neogen LFD
visualCost <- 0.00 # cost of visual inspection

# Simulation parameters
popSize <- 100000000 # total population size
numInf <- 1 # initial number infected
q0 <- numInf/popSize # initial prevalence
maxTime <- 5000 # maximum time considered
nSims <- 100 # number of simulations


##### Heuristic functions

# Prevalence at first detection  
expPrev <- function(r, delta, N, lambda, se){
  prev <- r*exp(r*lambda)/(se*(N/delta))
  return(prev)
}

# Rule of thumb - ratio of prevalences at first detection
fullRatioEst <- function(p, r, delta, C, cvis, lambda1, se1, c1, lambda2, se2, c2){
  rate1 <- (se1*(C/(cvis+c1)))/(r*exp(r*lambda1))
  rate2 <- (se2*(C/(cvis+c2)))/(r*exp(r*lambda2))
  
  ratio <- (rate2/rate1)
  return(ratio)
}

##### Full numerical simulation functions

# Prevalence at time T
prevT <- function(q0, r, t, lambda=0){
  q0*exp(r*(t+lambda))/(1 - q0 + q0*exp(r*(t+lambda)))
}

# Detection probability
pDet <- function(prev,Se,N){
  detProb <- 1-(1-(Se*prev))^N
  return(detProb)
}

##### Creating data frames

truePrevLFD <- data.frame(matrix(NA,nrow=nSims,ncol=length(totCost)))
colnames(truePrevLFD) <- paste("totCost",totCost,sep="")
truePrevVis <- data.frame(matrix(NA,nrow=nSims,ncol=length(totCost)))
colnames(truePrevVis) <- paste("totCost",totCost,sep="")

##### Running simulations (note takes time when number of realisations is high)

for (tt in (1:2)){
  testNum <- tt
  
  if(testNum==1){ # LFD
    lambda <- lambda1
    se <- se1
    N <- delta*totCost/(visCost+testCost)
  } else if (testNum==2) { # visual inspection
    lambda <- lambda2
    se<- se2
    N <- delta*totCost/(visCost+visualCost)
  }
  

  tSeq <- seq(0,maxTime,1)
  outputSymp <- prevT(q0,r,tSeq)
  outputTot <- prevT(q0,r,tSeq,lambda)
  maxXplot <- 365 # maximum x axis for plotting
  
  meanAppPrev <- rep(NA,length(N))
  meanPrev <- rep(NA,length(N))
  meanPrevROT <- rep(NA,length(N))
  
  for (n in 1:length(N)){
    tDet <- rep(NA,nSims)
    appPrev <- rep(NA,nSims)
    truePrev <- rep(NA,nSims)
    for (i in 1:nSims){
      det <- 0
      t <- ceiling(runif(1,min=1,max=delta)) # start point
      while(det==0){
        prev <- outputSymp[which(tSeq==t)]
        probDet <- pDet(prev,se,N[n])
        if (probDet>runif(1,0,1)) {
          det<-1
          tDet[i] <- t
          appPrev[i] <- prev
          truePrev[i] <- outputTot[which(tSeq==t)]
        } else {
          t <- t + delta
          prev <- NA
        }
      }
    }
    
    meanAppPrev[n] <- mean(appPrev)
    meanPrev[n] <- mean(truePrev)
    meanPrevROT[n] <- expPrev(r, delta, N[n], lambda, se)
    
    if(testNum==1){ # LFD
      truePrevLFD[,n] <- truePrev
    } else if (testNum==2) { # visual inspection
      truePrevVis[,n] <- truePrev
    }
  }
  assign(paste("meanAppPrev",testNum, sep=""), meanAppPrev) # estimates mean apparent prevalence
  assign(paste("meanPrev",testNum, sep=""), meanPrev) # estimates mean true prevalence
  assign(paste("meanPrevROT",testNum, sep=""), meanPrevROT) # labelled as mean but heuristic holds for any percentile
}

##### Using output

### Plotting growth over time

maxTime <- 5000
tSeq <- seq(0,maxTime,1)
outputSympVis <- prevT(q0,r,tSeq,(lambda2-lambda2))
outputSympTest <- prevT(q0,r,tSeq,(lambda2-lambda1))
outputTot <- prevT(q0,r,tSeq,lambda2)

maxXplot <- 365/2 # maximum x axis for plotting
tiff("testComp.tiff",width = 8, height = 8, units = 'in', res = 300)
par(cex=1.5,mar=c(4.1,4.1,1.1,1.1))
plot(tSeq, outputTot,
     type='l', lwd=2, lty=6,
     xlab="Time (months)", ylab="Prevalence",
     xlim=c(0,maxXplot), ylim=c(q0, outputTot[findInterval(maxXplot,tSeq)]), xaxt="n", cex=2)
lines(tSeq,outputSympTest,lwd=3,lty=2)
lines(tSeq,outputSympVis,lwd=2,lty=3)
axis(1, seq(0,maxXplot,(365/12)), labels=seq(0,6), cex=2)
legend("topleft",c("True prevalence","Apparent prevalence (LFD)","Apparent prevalence (visual)"), lwd=2, lty=c(6,2,3))
dev.off()

### Estimating test-specific prevalences at first detection

qM <- 0.5 # median (as a proportion)
qUNew <- 0.95 # Percentile of interest

modelEstLFD <- data.frame(matrix(NA,nrow=3,ncol=ncol(truePrevLFD)))
for(i in 1:ncol(truePrevLFD)){
  modelEstLFD[1,i] <- quantile(truePrevLFD[,i], qM, na.rm=TRUE)
  modelEstLFD[2,i] <- quantile(truePrevLFD[,i], qUNew, na.rm=TRUE)
  modelEstLFD[3,i] <- mean(truePrevLFD[,i], na.rm=TRUE)
}

modelEstVis <- data.frame(matrix(NA,nrow=3,ncol=ncol(truePrevVis)))
for(i in 1:ncol(truePrevVis)){
  modelEstVis[1,i] <- quantile(truePrevVis[,i], qM, na.rm=TRUE)
  modelEstVis[2,i] <- quantile(truePrevVis[,i], qUNew, na.rm=TRUE)
  modelEstVis[3,i] <- mean(truePrevVis[,i], na.rm=TRUE)
}


tiff("prevDetComp.tiff",width = 8, height = 8, units = 'in', res = 300)
par(mfrow=c(1,1),las=1,mar=c(5.1,10.1,1.1,2.1),cex=1)

plot(totCost,modelEstLFD[2,],xlim=c(min(totCost),max(totCost)),ylim=c(0,max(modelEstLFD[2,])),xlab="Total cost per month (�)",ylab="",type='l',lty=2,lwd=2,cex.axis=2,cex.lab=2,xaxs = "i",yaxs = "i")
title(ylab="95th percentile of prevalence\nat first detection", line=6, cex.lab=2)
lines(totCost,modelEstVis[2,],type='l',lty=3,lwd=2)
legend("topright",c("LFD","Visual inspection"),lty=c(2,3),lwd=2)

dev.off()

simRatio <- modelEstLFD[2,]/modelEstVis[2,] # using 95% percentile here
rotRatio <- meanPrevROT1/meanPrevROT2 # same formula used for mean prevalence or any given percentile

tiff("avgPrevRatio.tiff",width = 8, height = 8, units = 'in', res = 300)
par(mfrow=c(1,1),las=1,mar=c(5.1,5.1,1.1,2.1),cex=1.5)
plot(totCost,simRatio,pch=21,bg="grey",xlab="Total cost per month (�)",ylab="Ratio of 95th percentile\nprevalences at first detection")
abline(h=rotRatio,lwd=2,lty=2)
lines(totCost,predict(loess(as.numeric(simRatio)~totCost,span=1)),lwd=2)
dev.off()


### Estimating ratio directly

truePrevRat <- truePrevLFD/truePrevVis # overall ratio estimates for all realisations

qL <- 0.025 # lower percentile (as a proportion)
qU <- 0.975 # upper percentile (as a proportion)

modelRatio <- data.frame(matrix(NA,nrow=4,ncol=ncol(truePrevRat)))
for(i in 1:ncol(truePrevRat)){
  modelRatio[1,i] <- quantile(truePrevRat[,i], qL, na.rm=TRUE)
  modelRatio[2,i] <- quantile(truePrevRat[,i], qM, na.rm=TRUE)
  modelRatio[3,i] <- quantile(truePrevRat[,i], qU, na.rm=TRUE)
  modelRatio[4,i] <- mean(truePrevRat[,i], na.rm=TRUE)
}

# reformulating to log scale for ratio
logRatio <- log(modelRatio)
yLimLog <- max(abs(min(logRatio[-4,])),abs(max(logRatio[-4,])))
yAxSeqNames <- c(0.01,0.1,0.5,1,2,10,100)
yAxSeqLocs <- log(yAxSeqNames)

# defining the bounding polygon
loessPredLow <- predict(loess(as.numeric(logRatio[1,])~totCost))
loessPredHigh <- rev(predict(loess(as.numeric(logRatio[3,])~totCost))) # note reversed!!
loessPredComb <- c(cbind(loessPredLow, loessPredHigh))
costComb <- c(cbind(totCost, rev(totCost))) # note second vector is reversed!

tiff("ratioCompPlotPerc04.tiff",width = 16, height = 8, units = 'in', res = 300)
par(mfrow=c(1,1),las=1,mar=c(4.1,5.1,1.1,2.1),cex=1.5)
plot(NA,xlim=c(min(totCost),max(totCost)),ylim=c(-yLimLog,yLimLog),
     xlab="Total cost per month (�)",
     ylab="Ratio of 95th percentile prevalence at first detection\nwhen using LFD compared to visual inspection",
     yaxt="n")
axis(2,yAxSeqLocs,labels=yAxSeqNames)
polygon(costComb,loessPredComb, col="grey85")
points(totCost,logRatio[2,],pch=21,bg="white",cex=1)
abline(h=0,lwd=2,lty=1)
abline(h=log(rotRatio),lwd=2,lty=2)
dev.off()
